# Supplementary material for: Transient viral exposure drives functionally-coordinated humoral immune responses in HIV-1 post-treatment controllers
Source: Nat Commun. 2022 Apr 11;13:1944. doi: 10.1038/s41467-022-29511-1 (PMC9001681; doi:10.1038/s41467-022-29511-1)
Supplement: Supplementary file 4 — Supplementary Data 1 [file 41467_2022_29511_MOESM4_ESM.xlsx]

## Sheet: 3A PTC
Figure 3a	PTC Two-sided Spearman correlation test
Unadjusted p-value
	BG505 SOSIP	YU2 gp140	UG21 gp140	UG37 gp140	YU2 gp120	CN54 gp120	gp41 MN	p24 IIIB	CEM-Yu2	CEM-CH058	CEM-AD8	CEM-RHPA	CEM-WITO	CEM-REJO	CEM-THRO	Neut. Score
BG505 SOSIP		2.32587e-08	6.02092e-06	5.022e-08	3.10396e-09	4.51426e-07	1.31305e-07	0.000362701	0.00117985	0.00508327	0.000309573	6.48255e-05	0.00477135	0.00545226	3.81204e-05	4.17957e-06
YU2 gp140	2.32587e-08		2.30255e-07	9.58208e-06	5.19755e-10	1.17148e-06	3.12559e-07	0.0016494	4.32295e-05	0.00149052	6.48255e-05	1.7133e-05	0.000523196	0.0286166	0.000762369	1.16405e-05
UG21 gp140	6.02092e-06	2.30255e-07		1.00305e-08	1.67773e-07	2.35969e-10	7.885e-07	0.00907294	4.89259e-05	0.000175793	1.16844e-05	0.000114673	0.000163986	0.0390329	0.000208581	0.000126152
UG37 gp140	5.022e-08	9.58208e-06	1.00305e-08		2.89856e-07	3.12606e-13	2.30255e-07	0.0056408	8.83407e-05	0.00041068	5.75326e-05	0.00141607	0.00497747	0.0363186	4.32295e-05	0.000134043
YU2 gp120	3.10396e-09	5.19755e-10	1.67773e-07	2.89856e-07		1.4259e-07	1.2375e-09	0.00160839	0.000215737	0.00419522	0.000351489	2.69826e-05	0.000464017	0.0299519	0.000132584	0.00020227
CN54 gp120	4.51426e-07	1.17148e-06	2.35969e-10	3.12606e-13	1.4259e-07		2.76326e-06	0.00243632	1.41846e-06	4.50604e-05	1.81876e-06	0.000132584	0.000423494	0.0187606	1.63486e-05	3.51072e-05
gp41 MN	1.31305e-07	3.12559e-07	7.885e-07	2.30255e-07	1.2375e-09	2.76326e-06		0.017	0.00149052	0.0124205	0.00314393	0.00106058	0.00575819	0.131033	0.00117985	0.00118097
p24 IIIB	0.000362701	0.0016494	0.00907294	0.0056408	0.00160839	0.00243632	0.017		0.0446924	0.0271683	0.0115542	3.21323e-05	0.00186798	0.0039602	0.00201053	8.06266e-07
CEM-Yu2	0.00117985	4.32295e-05	4.89259e-05	8.83407e-05	0.000215737	1.41846e-06	0.00149052	0.0446924		6.02803e-08	3.10396e-09	0.00575819	0.00127662	0.153874	0.0126452	0.00186796
CEM-CH058	0.00508327	0.00149052	0.000175793	0.00041068	0.00419522	4.50604e-05	0.0124205	0.0271683	6.02803e-08		4.70516e-11	0.00808578	0.00793021	0.318277	0.0526322	0.000486957
CEM-AD8	0.000309573	6.48255e-05	1.16844e-05	5.75326e-05	0.000351489	1.81876e-06	0.00314393	0.0115542	3.10396e-09	4.70516e-11		0.00177778	0.000720413	0.0681429	0.00907294	0.000109287
CEM-RHPA	6.48255e-05	1.7133e-05	0.000114673	0.00141607	2.69826e-05	0.000132584	0.00106058	3.21323e-05	0.00575819	0.00808578	0.00177778		2.76326e-06	0.00117483	0.000281031	2.96298e-05
CEM-WITO	0.00477135	0.000523196	0.000163986	0.00497747	0.000464017	0.000423494	0.00575819	0.00186798	0.00127662	0.00793021	0.000720413	2.76326e-06		0.000105814	0.000110538	0.00181686
CEM-REJO	0.00545226	0.0286166	0.0390329	0.0363186	0.0299519	0.0187606	0.131033	0.0039602	0.153874	0.318277	0.0681429	0.00117483	0.000105814		1.85163e-06	0.00650528
CEM-THRO	3.81204e-05	0.000762369	0.000208581	4.32295e-05	0.000132584	1.63486e-05	0.00117985	0.00201053	0.0126452	0.0526322	0.00907294	0.000281031	0.000110538	1.85163e-06		0.000793869
Neut. Score	4.17957e-06	1.16405e-05	0.000126152	0.000134043	0.00020227	3.51072e-05	0.00118097	8.06266e-07	0.00186796	0.000486957	0.000109287	2.96298e-05	0.00181686	0.00650528	0.000793869
Spearman rho
	BG505 SOSIP	YU2 gp140	UG21 gp140	UG37 gp140	YU2 gp120	CN54 gp120	gp41 MN	p24 IIIB	CEM-Yu2	CEM-CH058	CEM-AD8	CEM-RHPA	CEM-WITO	CEM-REJO	CEM-THRO	Neut. Score
BG505 SOSIP	1	0.892716	0.805759	0.883682	0.913043	0.85319	0.871259	0.6917	0.645398	0.575381	0.697346	0.747036	0.578769	0.57159	0.761717	0.813353
YU2 gp140	0.892716	1	0.863354	0.795596	0.927724	0.83738	0.858837	0.630717	0.758329	0.635234	0.747036	0.782044	0.678148	0.466535	0.663467	0.791165
UG21 gp140	0.805759	0.863354	1	0.90175	0.867871	0.933371	0.844156	0.542631	0.754941	0.716544	0.791078	0.730096	0.718803	0.442813	0.710898	0.727137
UG37 gp140	0.883682	0.795596	0.90175	1	0.859966	0.966121	0.863354	0.569735	0.738001	0.687182	0.750423	0.637493	0.57651	0.448461	0.758329	0.725235
YU2 gp120	0.913043	0.927724	0.867871	0.859966	1	0.87013	0.920949	0.631846	0.709768	0.585545	0.692829	0.770751	0.682665	0.463146	0.725579	0.711922
CN54 gp120	0.85319	0.83738	0.933371	0.966121	0.87013	1	0.82157	0.612648	0.833992	0.757199	0.829475	0.725579	0.686053	0.49647	0.783173	0.763905
gp41 MN	0.871259	0.858837	0.844156	0.863354	0.920949	0.82157	1	0.503106	0.635234	0.523433	0.600226	0.649915	0.568605	0.33211	0.645398	0.645357
p24 IIIB	0.6917	0.630717	0.542631	0.569735	0.631846	0.612648	0.503106	1	0.431959	0.470356	0.52795	0.766234	0.625071	0.588534	0.621683	0.843783
CEM-Yu2	0.645398	0.758329	0.754941	0.738001	0.709768	0.833992	0.635234	0.431959	1	0.881423	0.913043	0.568605	0.64201	0.3146	0.522304	0.625071
CEM-CH058	0.575381	0.635234	0.716544	0.687182	0.585545	0.757199	0.523433	0.470356	0.881423	1	0.943535	0.549407	0.550536	0.223101	0.418408	0.680858
CEM-AD8	0.697346	0.747036	0.791078	0.750423	0.692829	0.829475	0.600226	0.52795	0.913043	0.943535	1	0.627329	0.665726	0.395933	0.542631	0.731574
CEM-RHPA	0.747036	0.782044	0.730096	0.637493	0.770751	0.725579	0.649915	0.766234	0.568605	0.549407	0.627329	1	0.82157	0.64558	0.700734	0.768343
CEM-WITO	0.578769	0.678148	0.718803	0.57651	0.682665	0.686053	0.568605	0.625071	0.64201	0.550536	0.665726	0.82157	1	0.732561	0.731225	0.626339
CEM-REJO	0.57159	0.466535	0.442813	0.448461	0.463146	0.49647	0.33211	0.588534	0.3146	0.223101	0.395933	0.64558	0.732561	1	0.829144	0.561835
CEM-THRO	0.761717	0.663467	0.710898	0.758329	0.725579	0.783173	0.645398	0.621683	0.522304	0.418408	0.542631	0.700734	0.731225	0.829144	1	0.66184
Neut. Score	0.813353	0.791165	0.727137	0.725235	0.711922	0.763905	0.645357	0.843783	0.625071	0.680858	0.731574	0.768343	0.626339	0.561835	0.66184	1
95% CI Spearman rho
	BG505 SOSIP	YU2 gp140	UG21 gp140	UG37 gp140	YU2 gp120	CN54 gp120	gp41 MN	p24 IIIB	CEM-Yu2	CEM-CH058	CEM-AD8	CEM-RHPA	CEM-WITO	CEM-REJO	CEM-THRO	Neut. Score
BG505 SOSIP		0.7497 to 0.9561	0.5729 to 0.9183	0.7303 to 0.9522	0.7942 to 0.9646	0.6667 to 0.9391	0.7041 to 0.9469	0.3699 to 0.8653	0.2954 to 0.8427	0.1902 to 0.8070	0.3792 to 0.8680	0.4647 to 0.8915	0.1951 to 0.8088	0.1848 to 0.8051	0.4910 to 0.8983	0.5876 to 0.9216
YU2 gp140	0.7497 to 0.9561		0.6876 to 0.9435	0.5536 to 0.9137	0.8271 to 0.9707	0.6348 to 0.9322	0.6783 to 0.9416	0.2726 to 0.8353	0.4849 to 0.8967	0.2796 to 0.8376	0.4647 to 0.8915	0.5282 to 0.9076	0.3476 to 0.8588	0.04267 to 0.7481	0.3239 to 0.8516	0.5453 to 0.9117
UG21 gp140	0.5729 to 0.9183	0.6876 to 0.9435		0.7693 to 0.9599	0.6970 to 0.9455	0.8399 to 0.9731	0.6484 to 0.9352	0.1439 to 0.7898	0.4788 to 0.8952	0.4116 to 0.8772	0.5451 to 0.9117	0.4350 to 0.8836	0.4155 to 0.8783	0.01278 to 0.7346	0.4020 to 0.8745	0.4298 to 0.8822
UG37 gp140	0.7303 to 0.9522	0.5536 to 0.9137	0.7693 to 0.9599		0.6806 to 0.9421	0.9166 to 0.9864	0.6876 to 0.9435	0.1821 to 0.8041	0.4488 to 0.8873	0.3624 to 0.8631	0.4707 to 0.8931	0.2831 to 0.8387	0.1919 to 0.8076	0.01983 to 0.7378	0.4849 to 0.8967	0.4265 to 0.8813
YU2 gp120	0.7942 to 0.9646	0.8271 to 0.9707	0.6970 to 0.9455	0.6806 to 0.9421		0.7017 to 0.9464	0.8118 to 0.9679	0.2743 to 0.8359	0.4001 to 0.8740	0.2050 to 0.8123	0.3717 to 0.8659	0.5074 to 0.9024	0.3550 to 0.8610	0.03835 to 0.7462	0.4271 to 0.8815	0.4038 to 0.8750
CN54 gp120	0.6667 to 0.9391	0.6348 to 0.9322	0.8399 to 0.9731	0.9166 to 0.9864	0.7017 to 0.9464		0.6035 to 0.9253	0.2451 to 0.8262	0.6280 to 0.9308	0.4828 to 0.8962	0.6191 to 0.9288	0.4271 to 0.8815	0.3606 to 0.8626	0.08149 to 0.7647	0.5303 to 0.9081	0.4949 to 0.8993
gp41 MN	0.7041 to 0.9469	0.6783 to 0.9416	0.6484 to 0.9352	0.6876 to 0.9435	0.8118 to 0.9679	0.6035 to 0.9253		0.09027 to 0.7684	0.2796 to 0.8376	0.1176 to 0.7795	0.2266 to 0.8199	0.3024 to 0.8449	0.1805 to 0.8035	-0.1172 to 0.6686	0.2954 to 0.8427	0.2953 to 0.8426
p24 IIIB	0.3699 to 0.8653	0.2726 to 0.8353	0.1439 to 0.7898	0.1821 to 0.8041	0.2743 to 0.8359	0.2451 to 0.8262	0.09027 to 0.7684		-0.0006365 to 0.7284	0.04755 to 0.7502	0.1237 to 0.7819	0.4992 to 0.9004	0.2639 to 0.8325	0.2093 to 0.8139	0.2588 to 0.8308	0.6476 to 0.9350
CEM-Yu2	0.2954 to 0.8427	0.4849 to 0.8967	0.4788 to 0.8952	0.4488 to 0.8873	0.4001 to 0.8740	0.6280 to 0.9308	0.2796 to 0.8376	-0.0006365 to 0.7284		0.7255 to 0.9513	0.7942 to 0.9646	0.1805 to 0.8035	0.2901 to 0.8410	-0.1364 to 0.6576	0.1160 to 0.7789	0.2639 to 0.8325
CEM-CH058	0.1902 to 0.8070	0.2796 to 0.8376	0.4116 to 0.8772	0.3624 to 0.8631	0.2050 to 0.8123	0.4828 to 0.8962	0.1176 to 0.7795	0.04755 to 0.7502	0.7255 to 0.9513		0.8634 to 0.9772	0.1534 to 0.7934	0.1550 to 0.7940	-0.2317 to 0.5979	-0.01718 to 0.7205	0.3520 to 0.8601
CEM-AD8	0.3792 to 0.8680	0.4647 to 0.8915	0.5451 to 0.9117	0.4707 to 0.8931	0.3717 to 0.8659	0.6191 to 0.9288	0.2266 to 0.8199	0.1237 to 0.7819	0.7942 to 0.9646	0.8634 to 0.9772		0.2674 to 0.8336	0.3276 to 0.8527	-0.04409 to 0.7073	0.1439 to 0.7898	0.4375 to 0.8843
CEM-RHPA	0.4647 to 0.8915	0.5282 to 0.9076	0.4350 to 0.8836	0.2831 to 0.8387	0.5074 to 0.9024	0.4271 to 0.8815	0.3024 to 0.8449	0.4992 to 0.9004	0.1805 to 0.8035	0.1534 to 0.7934	0.2674 to 0.8336		0.6035 to 0.9253	0.2956 to 0.8428	0.3849 to 0.8697	0.5030 to 0.9013
CEM-WITO	0.1951 to 0.8088	0.3476 to 0.8588	0.4155 to 0.8783	0.1919 to 0.8076	0.3550 to 0.8610	0.3606 to 0.8626	0.1805 to 0.8035	0.2639 to 0.8325	0.2901 to 0.8410	0.1550 to 0.7940	0.3276 to 0.8527	0.6035 to 0.9253		0.4392 to 0.8847	0.4369 to 0.8841	0.2659 to 0.8331
CEM-REJO	0.1848 to 0.8051	0.04267 to 0.7481	0.01278 to 0.7346	0.01983 to 0.7378	0.03835 to 0.7462	0.08149 to 0.7647	-0.1172 to 0.6686	0.2093 to 0.8139	-0.1364 to 0.6576	-0.2317 to 0.5979	-0.04409 to 0.7073	0.2956 to 0.8428	0.4392 to 0.8847		0.6184 to 0.9286	0.1709 to 0.7999
CEM-THRO	0.4910 to 0.8983	0.3239 to 0.8516	0.4020 to 0.8745	0.4849 to 0.8967	0.4271 to 0.8815	0.5303 to 0.9081	0.2954 to 0.8427	0.2588 to 0.8308	0.1160 to 0.7789	-0.01718 to 0.7205	0.1439 to 0.7898	0.3849 to 0.8697	0.4369 to 0.8841	0.6184 to 0.9286		0.3213 to 0.8508
Neut. Score	0.5876 to 0.9216	0.5453 to 0.9117	0.4298 to 0.8822	0.4265 to 0.8813	0.4038 to 0.8750	0.4949 to 0.8993	0.2953 to 0.8426	0.6476 to 0.9350	0.2639 to 0.8325	0.3520 to 0.8601	0.4375 to 0.8843	0.5030 to 0.9013	0.2659 to 0.8331	0.1709 to 0.7999	0.3213 to 0.8508

## Sheet: 3A PTNC
Figure 3a	PTNC Two-sided Spearman correlation test
Unadjusted p-value
	BG505 SOSIP	YU2 gp140	UG21 gp140	UG37 gp140	YU2 gp120	CN54 gp120	gp41 MN	p24 IIIB	CEM-Yu2	CEM-CH058	CEM-AD8	CEM-RHPA	CEM-WITO	CEM-REJO	CEM-THRO	Neut. Score
BG505 SOSIP		0.178381	0.611535	0.375179	0.0019411	0.0852175	0.112657	0.120339	0.964326	0.959883	0.680545	0.086749	0.195527	0.078067	0.23777	0.120634
YU2 gp140	0.178381		0.384409	0.172768	0.0386098	0.617837	0.564877	0.438505	0.803431	0.154492	0.514514	0.928601	0.851176	0.979677	0.794052	0.27489
UG21 gp140	0.611535	0.384409		0.570637	0.413046	0.0845371	0.913119	0.191512	0.971002	0.605719	0.45718	0.214997	0.834621	0.300915	0.230021	0.284385
UG37 gp140	0.375179	0.172768	0.570637		0.609671	0.0819434	0.121818	0.109775	0.674368	0.788364	0.35095	0.611067	0.521052	0.3253	0.652753	0.850839
YU2 gp120	0.0019411	0.0386098	0.413046	0.609671		0.803369	0.561751	0.751699	0.690694	0.617607	0.807707	0.360826	0.15336	0.440767	0.55759	0.352289
CN54 gp120	0.0852175	0.617837	0.0845371	0.0819434	0.803369		0.70954	0.0386809	0.699196	0.485579	0.113385	0.530197	0.416024	0.653839	0.63854	0.248545
gp41 MN	0.112657	0.564877	0.913119	0.121818	0.561751	0.70954		0.913148	0.11091	0.0716832	0.935386	0.119805	0.108909	0.11626	0.096661	0.113263
p24 IIIB	0.120339	0.438505	0.191512	0.109775	0.751699	0.0386809	0.913148		0.39313	0.283355	0.807768	0.839004	0.556591	0.381339	0.586716	0.347204
CEM-Yu2	0.964326	0.803431	0.971002	0.674368	0.690694	0.699196	0.11091	0.39313		0.000185976	0.926519	0.0231058	0.174599	0.209961	0.0754352	0.277978
CEM-CH058	0.959883	0.154492	0.605719	0.788364	0.617607	0.485579	0.0716832	0.283355	0.000185976		0.32751	0.102318	0.12056	0.229915	0.0828763	0.642479
CEM-AD8	0.680545	0.514514	0.45718	0.35095	0.807707	0.113385	0.935386	0.807768	0.926519	0.32751		0.481008	0.0613212	0.359623	0.121264	0.930692
CEM-RHPA	0.086749	0.928601	0.214997	0.611067	0.360826	0.530197	0.119805	0.839004	0.0231058	0.102318	0.481008		0.00075182	6.3188e-08	0.000138296	1.65413e-05
CEM-WITO	0.195527	0.851176	0.834621	0.521052	0.15336	0.416024	0.108909	0.556591	0.174599	0.12056	0.0613212	0.00075182		1.5037e-05	1.60003e-05	0.000378374
CEM-REJO	0.078067	0.979677	0.300915	0.3253	0.440767	0.653839	0.11626	0.381339	0.209961	0.229915	0.359623	6.3188e-08	1.5037e-05		0.000189384	4.56072e-06
CEM-THRO	0.23777	0.794052	0.230021	0.652753	0.55759	0.63854	0.096661	0.586716	0.0754352	0.0828763	0.121264	0.000138296	1.60003e-05	0.000189384		0.000933175
Neut. Score	0.120634	0.27489	0.284385	0.850839	0.352289	0.248545	0.113263	0.347204	0.277978	0.642479	0.930692	1.65413e-05	0.000378374	4.56072e-06	0.000933175
Spearman rho
	BG505 SOSIP	YU2 gp140	UG21 gp140	UG37 gp140	YU2 gp120	CN54 gp120	gp41 MN	p24 IIIB	CEM-Yu2	CEM-CH058	CEM-AD8	CEM-RHPA	CEM-WITO	CEM-REJO	CEM-THRO	Neut. Score
BG505 SOSIP	1	0.305294	0.117647	0.203962	0.636009	0.38454	0.356516	0.349578	-0.0103964	-0.0116921	0.0954856	0.382813	0.294175	0.392925	0.26932	0.349318
YU2 gp140	0.305294	1	0.20013	-0.309091	0.454191	0.115584	0.133203	-0.178629	0.057811	0.322078	-0.150649	-0.0208266	-0.0435915	0.00592157	-0.0606263	-0.249758
UG21 gp140	0.117647	0.20013	1	0.131254	-0.188557	0.385315	-0.0253576	0.296718	-0.00844979	-0.119558	-0.17154	0.282319	0.0485026	0.237017	0.273648	0.245026
UG37 gp140	0.203962	-0.309091	0.131254	1	-0.118259	0.388312	0.348278	0.359208	0.0974342	-0.0623377	-0.214286	-0.117801	-0.148341	-0.225677	-0.104303	0.0436913
YU2 gp120	0.636009	0.454191	-0.188557	-0.118259	1	0.0578298	0.134265	-0.0734482	0.0922977	0.11566	-0.0565302	0.21003	0.322917	0.177762	0.135682	0.213704
CN54 gp120	0.38454	0.115584	0.385315	0.388312	0.0578298	1	0.0864198	0.454044	-0.0896395	-0.161039	-0.355844	0.145135	-0.187378	0.103956	-0.108867	0.263452
gp41 MN	0.356516	0.133203	-0.0253576	0.348278	0.134265	0.0864198	1	0.0253494	-0.358141	-0.40091	0.0188434	-0.350049	-0.360026	-0.353221	-0.372148	-0.355957
p24 IIIB	0.349578	-0.178629	0.296718	0.359208	-0.0734482	0.454044	0.0253494	1	-0.196556	-0.245534	-0.0565119	0.0472006	0.136024	0.201399	0.125857	0.215918
CEM-Yu2	-0.0103964	0.057811	-0.00844979	0.0974342	0.0922977	-0.0896395	-0.358141	-0.196556	1	0.727509	-0.0214355	0.493165	0.307843	0.285315	0.396155	0.248208
CEM-CH058	-0.0116921	0.322078	-0.119558	-0.0623377	0.11566	-0.161039	-0.40091	-0.245534	0.727509	1	0.224675	0.366418	0.349383	0.273708	0.387226	0.107598
CEM-AD8	0.0954856	-0.150649	-0.17154	-0.214286	-0.0565302	-0.355844	0.0188434	-0.0565119	-0.0214355	0.224675	1	0.162708	0.415095	0.210545	0.348764	0.0202154
CEM-RHPA	0.382813	-0.0208266	0.282319	-0.117801	0.21003	0.145135	-0.350049	0.0472006	0.493165	0.366418	0.162708	1	0.676883	0.89059	0.737015	0.7951
CEM-WITO	0.294175	-0.0435915	0.0485026	-0.148341	0.322917	-0.187378	-0.360026	0.136024	0.307843	0.349383	0.415095	0.676883	1	0.797347	0.795887	0.70304
CEM-REJO	0.392925	0.00592157	0.237017	-0.225677	0.177762	0.103956	-0.353221	0.201399	0.285315	0.273708	0.210545	0.89059	0.797347	1	0.726914	0.82329
CEM-THRO	0.26932	-0.0606263	0.273648	-0.104303	0.135682	-0.108867	-0.372148	0.125857	0.396155	0.387226	0.348764	0.737015	0.795887	0.726914	1	0.668085
Neut. Score	0.349318	-0.249758	0.245026	0.0436913	0.213704	0.263452	-0.355957	0.215918	0.248208	0.107598	0.0202154	0.7951	0.70304	0.82329	0.668085	1
95% CI Spearman rho
	BG505 SOSIP	YU2 gp140	UG21 gp140	UG37 gp140	YU2 gp120	CN54 gp120	gp41 MN	p24 IIIB	CEM-Yu2	CEM-CH058	CEM-AD8	CEM-RHPA	CEM-WITO	CEM-REJO	CEM-THRO	Neut. Score
BG505 SOSIP		-0.1589 to 0.6590	-0.3429 to 0.5326	-0.2625 to 0.5931	0.2690 to 0.8417	-0.07013 to 0.7069	-0.1024 to 0.6903	-0.1102 to 0.6861	-0.4511 to 0.4343	-0.4521 to 0.4333	-0.3626 to 0.5164	-0.07215 to 0.7059	-0.1708 to 0.6520	-0.06030 to 0.7118	-0.1969 to 0.6362	-0.1105 to 0.6860
YU2 gp140	-0.1589 to 0.6590		-0.2662 to 0.5905	-0.6613 to 0.1548	0.01434 to 0.7468	-0.3448 to 0.5311	-0.3289 to 0.5439	-0.5758 to 0.2868	-0.3950 to 0.4881	-0.1407 to 0.6694	-0.5563 to 0.3130	-0.4593 to 0.4258	-0.4771 to 0.4070	-0.4380 to 0.4475	-0.4902 to 0.3926	-0.6235 to 0.2170
UG21 gp140	-0.3429 to 0.5326	-0.2662 to 0.5905		-0.3307 to 0.5425	-0.5826 to 0.2773	-0.06923 to 0.7074	-0.4629 to 0.4221	-0.1681 to 0.6536	-0.4495 to 0.4359	-0.5340 to 0.3412	-0.5709 to 0.2935	-0.1833 to 0.6445	-0.4029 to 0.4809	-0.2298 to 0.6152	-0.1924 to 0.6390	-0.2218 to 0.6205
UG37 gp140	-0.2625 to 0.5931	-0.6613 to 0.1548	-0.3307 to 0.5425		-0.5331 to 0.3424	-0.06572 to 0.7091	-0.1117 to 0.6853	-0.09932 to 0.6919	-0.3609 to 0.5178	-0.4915 to 0.3912	-0.6001 to 0.2524	-0.5327 to 0.3428	-0.5546 to 0.3151	-0.6077 to 0.2412	-0.5229 to 0.3548	-0.4069 to 0.4772
YU2 gp120	0.2690 to 0.8417	0.01434 to 0.7468	-0.5826 to 0.2773	-0.5331 to 0.3424		-0.3950 to 0.4881	-0.3280 to 0.5446	-0.4999 to 0.3817	-0.3654 to 0.5140	-0.3447 to 0.5312	-0.4871 to 0.3961	-0.2566 to 0.5972	-0.1398 to 0.6699	-0.2876 to 0.5752	-0.3267 to 0.5456	-0.2530 to 0.5997
CN54 gp120	-0.07013 to 0.7069	-0.3448 to 0.5311	-0.06923 to 0.7074	-0.06572 to 0.7091	-0.3950 to 0.4881		-0.3705 to 0.5097	0.01416 to 0.7467	-0.5121 to 0.3677	-0.5636 to 0.3033	-0.6899 to 0.1031	-0.3180 to 0.5524	-0.5818 to 0.2785	-0.3551 to 0.5226	-0.5262 to 0.3508	-0.2030 to 0.6324
gp41 MN	-0.1024 to 0.6903	-0.3289 to 0.5439	-0.4629 to 0.4221	-0.1117 to 0.6853	-0.3280 to 0.5446	-0.3705 to 0.5097		-0.4221 to 0.4629	-0.6913 to 0.1005	-0.7165 to 0.05085	-0.4275 to 0.4578	-0.6864 to 0.1097	-0.6924 to 0.09839	-0.6883 to 0.1061	-0.6996 to 0.08451	-0.6900 to 0.1030
p24 IIIB	-0.1102 to 0.6861	-0.5758 to 0.2868	-0.1681 to 0.6536	-0.09932 to 0.6919	-0.4999 to 0.3817	0.01416 to 0.7467	-0.4221 to 0.4629		-0.5881 to 0.2696	-0.6208 to 0.2213	-0.4871 to 0.3961	-0.4040 to 0.4799	-0.3264 to 0.5459	-0.2650 to 0.5914	-0.3356 to 0.5386	-0.2508 to 0.6012
CEM-Yu2	-0.4511 to 0.4343	-0.3950 to 0.4881	-0.4495 to 0.4359	-0.3609 to 0.5178	-0.3654 to 0.5140	-0.5121 to 0.3677	-0.6913 to 0.1005	-0.5881 to 0.2696		0.4201 to 0.8851	-0.4598 to 0.4253	0.06452 to 0.7682	-0.1562 to 0.6605	-0.1802 to 0.6464	-0.05648 to 0.7137	-0.2185 to 0.6225
CEM-CH058	-0.4521 to 0.4333	-0.1407 to 0.6694	-0.5340 to 0.3412	-0.4915 to 0.3912	-0.3447 to 0.5312	-0.5636 to 0.3033	-0.7165 to 0.05085	-0.6208 to 0.2213	0.4201 to 0.8851		-0.2421 to 0.6070	-0.09109 to 0.6962	-0.1104 to 0.6860	-0.1923 to 0.6390	-0.06699 to 0.7085	-0.3519 to 0.5253
CEM-AD8	-0.3626 to 0.5164	-0.5563 to 0.3130	-0.5709 to 0.2935	-0.6001 to 0.2524	-0.4871 to 0.3961	-0.6899 to 0.1031	-0.4275 to 0.4578	-0.4871 to 0.3961	-0.4598 to 0.4253	-0.2421 to 0.6070		-0.3018 to 0.5648	-0.03386 to 0.7247	-0.2561 to 0.5976	-0.1111 to 0.6856	-0.4263 to 0.4588
CEM-RHPA	-0.07215 to 0.7059	-0.4593 to 0.4258	-0.1833 to 0.6445	-0.5327 to 0.3428	-0.2566 to 0.5972	-0.3180 to 0.5524	-0.6864 to 0.1097	-0.4040 to 0.4799	0.06452 to 0.7682	-0.09109 to 0.6962	-0.3018 to 0.5648		0.3343 to 0.8615	0.7394 to 0.9563	0.4368 to 0.8895	0.5438 to 0.9155
CEM-WITO	-0.1708 to 0.6520	-0.4771 to 0.4070	-0.4029 to 0.4809	-0.5546 to 0.3151	-0.1398 to 0.6699	-0.5818 to 0.2785	-0.6924 to 0.09839	-0.3264 to 0.5459	-0.1562 to 0.6605	-0.1104 to 0.6860	-0.03386 to 0.7247	0.3343 to 0.8615		0.5481 to 0.9165	0.5453 to 0.9159	0.3779 to 0.8738
CEM-REJO	-0.06030 to 0.7118	-0.4380 to 0.4475	-0.2298 to 0.6152	-0.6077 to 0.2412	-0.2876 to 0.5752	-0.3551 to 0.5226	-0.6883 to 0.1061	-0.2650 to 0.5914	-0.1802 to 0.6464	-0.1923 to 0.6390	-0.2561 to 0.5976	0.7394 to 0.9563	0.5481 to 0.9165		0.4190 to 0.8849	0.5988 to 0.9278
CEM-THRO	-0.1969 to 0.6362	-0.4902 to 0.3926	-0.1924 to 0.6390	-0.5229 to 0.3548	-0.3267 to 0.5456	-0.5262 to 0.3508	-0.6996 to 0.08451	-0.3356 to 0.5386	-0.05648 to 0.7137	-0.06699 to 0.7085	-0.1111 to 0.6856	0.4368 to 0.8895	0.5453 to 0.9159	0.4190 to 0.8849		0.3200 to 0.8573
Neut. Score	-0.1105 to 0.6860	-0.6235 to 0.2170	-0.2218 to 0.6205	-0.4069 to 0.4772	-0.2530 to 0.5997	-0.2030 to 0.6324	-0.6900 to 0.1030	-0.2508 to 0.6012	-0.2185 to 0.6225	-0.3519 to 0.5253	-0.4263 to 0.4588	0.5438 to 0.9155	0.3779 to 0.8738	0.5988 to 0.9278	0.3200 to 0.8573

## Sheet: 4A PTC
Figure 4a	PTC Two-sided Spearman correlation test
Unadjusted p-value
	BG505 SOSIP	YU2 gp140	UG21 gp140	UG37 gp140	YU2 gp120	CN54 gp120	gp41 MN	p24 IIIB	CEM-Yu2	CEM-CH058	CEM-AD8	CEM-RHPA	CEM-WITO	CEM-REJO	CEM-THRO	Neut. Score
Pre-ART VL	0.00733243	0.0156094	0.00575819	0.000829212	0.0371768	0.00100491	0.0156094	0.180368	0.0210892	0.0540549	0.140414	0.126344	0.105985	0.0487977	0.00152897	0.0167765
Age	0.441672	0.342562	0.315628	0.269127	0.672537	0.153752	0.583294	0.906624	0.0357354	0.05499	0.0575861	0.272541	0.098236	0.179548	0.110003	0.551699
Years on ART	0.159271	0.497958	0.274832	0.0895114	0.241735	0.168222	0.247063	0.380509	1	0.569503	0.798933	0.387527	0.79507	0.535554	0.178378	0.483572
Time after TI (y)	0.102452	0.134658	0.136081	0.0810722	0.0870993	0.261546	0.0187993	0.918549	0.902723	0.743559	0.942342	0.970159	0.962207	0.707765	0.242011	0.51183
Total years from cART	0.611399	0.396179	0.810598	0.994029	0.469512	0.773976	0.323329	0.789344	0.762503	0.804788	0.665307	0.865252	0.687345	0.578969	0.791271	0.711127
% VL>50	0.000320472	9.77543e-06	1.03001e-06	4.60525e-05	1.54852e-05	3.23079e-05	0.000248217	0.0234779	0.000728352	0.000315147	0.000750333	0.000961187	0.00813249	0.273084	0.0160374	0.00118869
% VL 50-400	0.000696372	5.49116e-06	2.18893e-05	0.000652951	0.000453224	7.43206e-05	0.00635108	0.00196567	2.546e-05	4.86349e-06	4.57403e-06	0.000742239	0.00593084	0.216561	0.0540182	3.32866e-06
% VL>400	0.00469304	0.000923691	0.00308361	0.00828684	0.000394962	0.0153233	0.00107535	0.146665	0.032606	0.0252217	0.0815471	0.0234974	0.0230814	0.276473	0.0429335	0.0637605
Spearman rho
	BG505 SOSIP	YU2 gp140	UG21 gp140	UG37 gp140	YU2 gp120	CN54 gp120	gp41 MN	p24 IIIB	CEM-Yu2	CEM-CH058	CEM-AD8	CEM-RHPA	CEM-WITO	CEM-REJO	CEM-THRO	Neut. Score
Pre-ART VL	-0.555054	-0.508752	-0.568605	-0.660079	-0.44664	-0.652174	-0.508752	-0.296443	-0.488425	-0.416149	-0.324675	-0.335968	-0.354037	-0.424739	-0.634105	-0.503987
Age	0.172881	0.212429	0.224294	0.246328	0.0954802	0.314689	0.123729	0.0265537	0.449718	0.414689	0.410735	0.244633	0.361582	0.296977	0.350283	0.134155
Years on ART	0.310735	0.152542	0.243503	0.370622	0.260452	0.30452	0.257627	0.19661	0	0.128249	0.0576271	0.193785	0.0587571	0.139587	0.29774	0.157625
Time after TI (y)	-0.357425	-0.329193	-0.328063	-0.380011	-0.373235	-0.250141	-0.49633	-0.0231508	-0.027668	-0.0739695	-0.0163749	0.00846979	0.0107284	-0.0847218	-0.260305	-0.14771
Total years from cART	-0.114657	-0.190342	-0.054222	0.00169444	-0.162666	0.0649534	-0.220842	-0.0604349	0.0683423	0.0559164	0.0977125	0.0384072	-0.0909348	-0.125141	-0.0598701	-0.0837046
% VL>50	0.696123	0.795146	0.839617	0.756604	0.784473	0.766091	0.705017	0.480882	0.66529	0.696716	0.664104	0.654024	0.549072	0.244364	0.506972	0.645079
% VL 50-400	0.667071	0.807707	0.776032	0.669605	0.683542	0.74309	0.563178	0.622726	0.772231	0.810241	0.811508	0.664537	0.566979	0.274381	0.416207	0.817923
% VL>400	0.579649	0.655668	0.601187	0.547974	0.68861	0.509964	0.649333	0.319915	0.45675	0.475755	0.379464	0.480823	0.48209	0.242697	0.435212	0.401849
95% CI Spearman rho
	BG505 SOSIP	YU2 gp140	UG21 gp140	UG37 gp140	YU2 gp120	CN54 gp120	gp41 MN	p24 IIIB	CEM-Yu2	CEM-CH058	CEM-AD8	CEM-RHPA	CEM-WITO	CEM-REJO	CEM-THRO	Neut. Score
Pre-ART VL	-0.7964 to -0.1613	-0.7715 to -0.09779	-0.8035 to -0.1805	-0.8499 to -0.3185	-0.7368 to -0.01755	-0.8460 to -0.3060	-0.7715 to -0.09779	-0.6461 to 0.1560	-0.7603 to -0.07093	-0.7192 to 0.01991	-0.6639 to 0.1254	-0.6710 to 0.1129	-0.6821 to 0.09262	-0.7242 to 0.009479	-0.8370 to -0.2778	-0.7689 to -0.09144
Age	-0.2806 to 0.5632	-0.2423 to 0.5906	-0.2305 to 0.5987	-0.2083 to 0.6135	-0.3515 to 0.5070	-0.1363 to 0.6577	-0.3262 to 0.5280	-0.4106 to 0.4538	0.02140 to 0.7386	-0.02167 to 0.7183	-0.02644 to 0.7160	-0.2101 to 0.6123	-0.08404 to 0.6867	-0.1555 to 0.6464	-0.09687 to 0.6798	-0.3167 to 0.5356
Years on ART	-0.1406 to 0.6552	-0.2997 to 0.5488	-0.2112 to 0.6116	-0.07366 to 0.6922	-0.1939 to 0.6228	-0.1474 to 0.6512	-0.1968 to 0.6209	-0.2578 to 0.5798	-0.4325 to 0.4325	-0.3221 to 0.5313	-0.3844 to 0.4782	-0.2605 to 0.5778	-0.3835 to 0.4791	-0.3117 to 0.5395	-0.1547 to 0.6469	-0.2950 to 0.5524
Time after TI (y)	-0.6841 to 0.08877	-0.6667 to 0.1204	-0.6660 to 0.1217	-0.6978 to 0.06278	-0.6937 to 0.07064	-0.6160 to 0.2045	-0.7647 to -0.08131	-0.4511 to 0.4135	-0.4547 to 0.4097	-0.4907 to 0.3704	-0.4457 to 0.4191	-0.4256 to 0.4393	-0.4237 to 0.4412	-0.4989 to 0.3610	-0.6227 to 0.1940	-0.5453 to 0.3042
Total years from cART	-0.5213 to 0.3344	-0.5754 to 0.2639	-0.4755 to 0.3873	-0.4311 to 0.4339	-0.5560 to 0.2902	-0.3781 to 0.4838	-0.5964 to 0.2340	-0.4804 to 0.3820	-0.3752 to 0.4864	-0.3859 to 0.4769	-0.3495 to 0.5087	-0.4007 to 0.4632	-0.5036 to 0.3555	-0.5290 to 0.3249	-0.4799 to 0.3825	-0.4981 to 0.3619
% VL>50	0.3772 to 0.8674	0.5527 to 0.9135	0.6393 to 0.9332	0.4818 to 0.8959	0.5327 to 0.9087	0.4989 to 0.9003	0.3921 to 0.8717	0.06112 to 0.7561	0.3269 to 0.8525	0.3782 to 0.8677	0.3250 to 0.8519	0.3089 to 0.8469	0.1529 to 0.7932	-0.2103 to 0.6121	0.09542 to 0.7705	0.2949 to 0.8425
% VL 50-400	0.3297 to 0.8534	0.5767 to 0.9191	0.5171 to 0.9048	0.3338 to 0.8546	0.3564 to 0.8614	0.4577 to 0.8897	0.1728 to 0.8006	0.2604 to 0.8313	0.5101 to 0.9031	0.5815 to 0.9203	0.5840 to 0.9208	0.3257 to 0.8521	0.1782 to 0.8026	-0.1794 to 0.6319	-0.01984 to 0.7192	0.5964 to 0.9237
% VL>400	0.1964 to 0.8093	0.3115 to 0.8478	0.2280 to 0.8204	0.1514 to 0.7926	0.3648 to 0.8638	0.09941 to 0.7721	0.3015 to 0.8446	-0.1306 to 0.6609	0.03025 to 0.7425	0.05449 to 0.7532	-0.06342 to 0.6975	0.06104 to 0.7561	0.06268 to 0.7568	-0.2120 to 0.6110	0.003369 to 0.7302	-0.03707 to 0.7108

## Sheet: 4A ePTC
Figure 4a	ePTC Two-sided Spearman correlation test
Unadjusted p-value
	BG505 SOSIP	YU2 gp140	UG21 gp140	UG37 gp140	YU2 gp120	CN54 gp120	gp41 MN	p24 IIIB	CEM-Yu2	CEM-CH058	CEM-AD8	CEM-RHPA	CEM-WITO	CEM-REJO	CEM-THRO	Neut. Score
Pre-ART VL	0.109783	0.276165	0.0299422	0.00251755	0.319405	0.000944861	0.266163	0.255964	0.0590525	0.0708065	0.161609	0.749263	0.366344	0.200954	0.0170149	0.252266
Age	0.635329	0.991026	0.650894	0.184466	0.851456	0.0989078	0.817079	0.470802	0.039926	0.227594	0.104138	0.266163	0.0666567	0.0590525	0.0201945	0.598583
Years on ART	0.749263	0.470802	0.619183	0.200954	0.635329	0.391163	0.430328	0.749263	0.378914	0.543064	0.699883	0.650894	0.485124	0.851456	0.404188	0.799527
Time after TI (y)	0.331041	0.308488	0.104138	0.200954	0.184466	0.66731	0.0346743	0.527959	1	0.588091	0.66731	0.527959	0.68316	0.834618	0.851456	0.95073
Total years from cART	0.41687	0.0628454	0.603894	0.782983	0.184466	0.513713	0.168896	0.834618	0.499001	0.319405	0.573147	0.588091	0.342415	0.557684	0.869159	0.747548
% VL>50	0.039926	0.0117658	0.00333198	0.0887952	0.0794343	0.134005	0.0989078	0.391163	0.354539	0.0749519	0.297333	0.869159	0.749263	0.635329	0.635329	0.117007
% VL 50-400	0.0862677	0.00461445	0.0311106	0.37451	0.27242	0.165647	0.600164	0.0686308	0.157999	0.0228654	0.050542	0.338625	0.399753	0.585256	0.97321	0.00635201
% VL>400	0.101591	0.081715	0.242232	0.37451	0.0386668	0.902509	0.0112085	0.920715	0.730285	0.524675	0.763967	0.600164	0.955941	0.920715	0.696781	0.941282
Spearman rho
	BG505 SOSIP	YU2 gp140	UG21 gp140	UG37 gp140	YU2 gp120	CN54 gp120	gp41 MN	p24 IIIB	CEM-Yu2	CEM-CH058	CEM-AD8	CEM-RHPA	CEM-WITO	CEM-REJO	CEM-THRO	Neut. Score
Pre-ART VL	-0.48951	-0.342657	-0.636364	-0.804196	-0.314685	-0.846154	-0.34965	-0.356643	-0.566434	-0.545455	-0.433566	-0.104895	-0.286713	-0.398601	-0.685315	-0.357225
Age	0.153846	0.00699301	0.146853	0.412587	-0.0629371	0.503497	0.0769231	0.230769	0.608392	0.377622	0.496503	0.34965	0.552448	0.566434	0.671329	0.167896
Years on ART	0.104895	-0.230769	0.160839	0.398601	0.153846	0.272727	0.251748	-0.104895	-0.27972	-0.195804	-0.125874	-0.146853	-0.223776	-0.0629371	0.265734	-0.0821617
Time after TI (y)	-0.307692	-0.321678	-0.496503	-0.398601	-0.412587	-0.13986	-0.622378	0.202797	0	-0.174825	-0.13986	0.202797	0.132867	0.0699301	-0.0629371	0.0214335
Total years from cART	-0.258741	-0.559441	-0.167832	0.0909091	-0.412587	0.20979	-0.426573	-0.0699301	-0.216783	-0.314685	-0.181818	-0.174825	-0.300699	-0.188811	0.0559441	-0.103595
% VL>50	0.608392	0.713287	0.79021	0.517483	0.531469	0.461538	0.503497	0.272727	0.293706	0.538462	0.328671	0.0559441	0.104895	0.153846	0.153846	0.478681
% VL 50-400	0.52114	0.774667	0.633819	0.281697	0.345079	0.429588	0.169018	0.549309	0.436631	0.661988	0.584522	0.302824	0.267612	0.176061	-0.0140849	0.759071
% VL>400	0.500012	0.528182	0.366206	0.281697	0.612691	0.0422546	0.718328	-0.0352121	0.112679	0.20423	-0.098594	-0.169018	-0.0211273	0.0352121	0.126764	0.0251825
95% CI Spearman rho
	BG505 SOSIP	YU2 gp140	UG21 gp140	UG37 gp140	YU2 gp120	CN54 gp120	gp41 MN	p24 IIIB	CEM-Yu2	CEM-CH058	CEM-AD8	CEM-RHPA	CEM-WITO	CEM-REJO	CEM-THRO	Neut. Score
Pre-ART VL	-0.8361 to 0.1364	-0.7738 to 0.3055	-0.8906 to -0.07924	-0.9450 to -0.4118	-0.7609 to 0.3336	-0.9575 to -0.5152	-0.7770 to 0.2982	-0.7801 to 0.2909	-0.8655 to 0.03037	-0.8577 to 0.06067	-0.8134 to 0.2054	-0.6515 to 0.5134	-0.7477 to 0.3607	-0.7986 to 0.2455	-0.9072 to -0.1649	-0.7804 to 0.2903
Age	-0.4758 to 0.6792	-0.5821 to 0.5913	-0.4813 to 0.6754	-0.2297 to 0.8045	-0.6265 to 0.5439	-0.1181 to 0.8416	-0.5339 to 0.6350	-0.4117 to 0.7200	0.03372 to 0.8807	-0.2686 to 0.7894	-0.1273 to 0.8389	-0.2982 to 0.7770	-0.05069 to 0.8603	-0.03037 to 0.8655	0.1396 to 0.9025	-0.4646 to 0.6869
Years on ART	-0.5134 to 0.6515	-0.7200 to 0.4117	-0.4702 to 0.6831	-0.2455 to 0.7986	-0.4758 to 0.6792	-0.3738 to 0.7409	-0.3930 to 0.7306	-0.6515 to 0.5134	-0.7443 to 0.3673	-0.7019 to 0.4416	-0.6636 to 0.4976	-0.6754 to 0.4813	-0.7164 to 0.4178	-0.6265 to 0.5439	-0.3803 to 0.7375	-0.6381 to 0.5301
Time after TI (y)	-0.7576 to 0.3405	-0.7642 to 0.3267	-0.8389 to 0.1273	-0.7986 to 0.2455	-0.8045 to 0.2297	-0.6715 to 0.4868	-0.8857 to -0.05618	-0.4358 to 0.7056	-0.5867 to 0.5867	-0.6907 to 0.4590	-0.6715 to 0.4868	-0.4358 to 0.7056	-0.4922 to 0.6675	-0.5389 to 0.6308	-0.6265 to 0.5439	-0.5725 to 0.6006
Total years from cART	-0.7340 to 0.3867	-0.8629 to 0.04059	-0.6869 to 0.4646	-0.5237 to 0.6433	-0.8045 to 0.2297	-0.4298 to 0.7092	-0.8104 to 0.2136	-0.6308 to 0.5389	-0.7128 to 0.4238	-0.7609 to 0.3336	-0.6944 to 0.4532	-0.6907 to 0.4590	-0.7543 to 0.3473	-0.6982 to 0.4475	-0.5488 to 0.6222	-0.6508 to 0.5144
% VL>50	0.03372 to 0.8807	0.2177 to 0.9165	0.3794 to 0.9408	-0.09941 to 0.8470	-0.08027 to 0.8524	-0.1717 to 0.8249	-0.1181 to 0.8416	-0.3738 to 0.7409	-0.3540 to 0.7510	-0.07053 to 0.8550	-0.3197 to 0.7674	-0.5488 to 0.6222	-0.5134 to 0.6515	-0.4758 to 0.6792	-0.4758 to 0.6792	-0.1502 to 0.8318
% VL 50-400	-0.09445 to 0.8484	0.3446 to 0.9360	0.07500 to 0.8897	-0.3654 to 0.7452	-0.3030 to 0.7749	-0.2101 to 0.8117	-0.4637 to 0.6875	-0.05519 to 0.8591	-0.2018 to 0.8146	0.1231 to 0.8994	-0.003332 to 0.8721	-0.3452 to 0.7553	-0.3785 to 0.7384	-0.4580 to 0.6914	-0.5959 to 0.5774	0.3108 to 0.9311
% VL>400	-0.1227 to 0.8402	-0.08481 to 0.8511	-0.2808 to 0.7844	-0.3654 to 0.7452	0.04056 to 0.8823	-0.5583 to 0.6137	0.2275 to 0.9181	-0.6093 to 0.5631	-0.5076 to 0.6560	-0.4346 to 0.7063	-0.6478 to 0.5181	-0.6875 to 0.4637	-0.6004 to 0.5727	-0.5631 to 0.6093	-0.4969 to 0.6641	-0.5699 to 0.6030

## Sheet: 4A sPTC
Figure 4a	sPTC Two-sided Spearman correlation test
Unadjusted p-value
	BG505 SOSIP	YU2 gp140	UG21 gp140	UG37 gp140	YU2 gp120	CN54 gp120	gp41 MN	p24 IIIB	CEM-Yu2	CEM-CH058	CEM-AD8	CEM-RHPA	CEM-WITO	CEM-REJO	CEM-THRO	Neut. Score
Pre-ART VL	0.656714	0.247471	0.583658	0.656714	0.891624	0.448277	0.583658	0.491768	0.94597	0.386906	0.0267521	0.448277	0.918376	0.420265	0.607316	0.6
Age	0.552255	0.871748	0.212916	0.0704718	0.0637787	0.168437	0.168437	0.624194	0.484099	0.76554	0.688104	0.599677	0.713326	0.60135	0.420265	0.4
Years on ART	0.474529	0.699469	1	0.713575	0.5421	0.739523	0.992329	0.399871	1	0.298967	0.953071	0.552407	0.830179	0.549742	0.830179	1
Time after TI (y)	0.232537	0.29566	0.536661	0.154822	0.144027	0.46973	0.17862	0.838226	0.707164	0.785023	0.536661	0.865144	0.918376	0.673756	0.656714	0.2
Total years from cART	0.441155	0.48414	0.352686	0.289378	0.0674317	0.462186	0.273085	0.713575	0.92617	0.857046	0.92617	1	0.765815	0.60159	0.420214	0.2
Spearman rho
	BG505 SOSIP	YU2 gp140	UG21 gp140	UG37 gp140	YU2 gp120	CN54 gp120	gp41 MN	p24 IIIB	CEM-Yu2	CEM-CH058	CEM-AD8	CEM-RHPA	CEM-WITO	CEM-REJO	CEM-THRO	Neut. Score
Pre-ART VL	-0.163636	-0.406061	-0.2	-0.163636	-0.0545455	-0.272727	-0.2	0.248485	0.030303	0.309091	0.709091	-0.272727	-0.0424242	-0.285716	-0.187879	-0.290129
Age	-0.212767	-0.0607906	-0.431613	-0.601826	-0.613985	-0.474166	-0.474166	-0.176293	-0.249241	-0.109423	-0.145897	0.188451	-0.133739	-0.185976	-0.285716	-0.407418
Years on ART	0.25532	0.139818	0	0.133739	-0.218846	0.121581	0.00607906	0.297874	0	0.364743	-0.0243162	0.212767	0.0790277	0.213415	0.0790277	0.0582025
Time after TI (y)	-0.418182	-0.369697	-0.224242	-0.490909	-0.50303	-0.260606	-0.466667	-0.0787879	0.139394	0.10303	0.224242	0.0666667	0.0424242	-0.151976	-0.163636	-0.522233
Total years from cART	-0.273557	-0.249241	-0.328269	-0.370822	-0.607906	-0.261399	-0.38298	-0.133739	0.0364743	0.0668696	0.0364743	0	-0.109423	-0.185976	-0.285716	-0.523823

## Sheet: 4A PTNC
Figure 4a	PTNC Two-sided Spearman correlation test
Unadjusted p-value
	BG505 SOSIP	YU2 gp140	UG21 gp140	UG37 gp140	YU2 gp120	CN54 gp120	gp41 MN	p24 IIIB	CEM-Yu2	CEM-CH058	CEM-AD8	CEM-RHPA	CEM-WITO	CEM-REJO	CEM-THRO	Neut. Score
VL pre-ART	0.88406	0.91295	0.905109	0.201341	0.514689	0.0453581	0.797308	0.713975	0.720293	0.861998	0.0486468	0.134501	0.00761937	0.0516708	0.0536948	0.335397
Age	0.997756	0.754644	0.30352	0.156062	0.6223	0.402378	0.840476	0.396553	0.355093	0.477332	0.0536595	0.0512654	0.175151	0.144705	0.288285	0.378698
Years on ART	0.083296	0.0382978	0.0642423	0.799036	0.262958	0.458912	0.47878	0.28172	0.368675	0.308848	0.325754	0.300831	0.340025	0.391589	0.173087	0.595296
Years post-TI	0.547887	0.809999	0.833846	0.884472	0.825113	0.942096	0.47113	0.508887	0.280734	0.555595	0.977714	0.101663	0.29859	0.103588	0.467903	0.0251122
Years from ART	0.231498	0.0899996	0.113134	0.853657	0.739028	0.654027	0.306084	0.840459	0.108403	0.0713826	0.288804	0.13505	0.222719	0.216212	0.159906	0.305678
VL at analysis	0.664013	0.216796	0.968773	0.756118	0.974347	0.545999	0.590872	0.868957	0.745395	0.611768	0.7991	0.421507	0.672736	0.656825	0.517315	0.859611
Spearman rho
	BG505 SOSIP	YU2 gp140	UG21 gp140	UG37 gp140	YU2 gp120	CN54 gp120	gp41 MN	p24 IIIB	CEM-Yu2	CEM-CH058	CEM-AD8	CEM-RHPA	CEM-WITO	CEM-REJO	CEM-THRO	Neut. Score
VL pre-ART	0.0338874	0.0254073	0.0277054	-0.290555	0.150587	-0.441045	-0.0596482	-0.0850444	-0.0830893	0.0403911	0.435181	0.337578	0.564948	0.430054	0.42675	0.221132
Age	-0.000653821	-0.0725506	-0.235779	-0.320922	0.114129	-0.192815	-0.0467634	-0.195166	0.212492	0.164056	0.426807	0.430728	0.307469	0.329477	0.243111	0.202495
Years on ART	0.38674	0.454841	0.410923	-0.0591293	0.255852	0.17089	-0.163524	0.246344	0.206695	0.233268	0.225471	0.237057	0.219076	0.197185	0.308873	0.123002
Years post-TI	0.139006	0.0558442	0.048733	-0.0337662	0.051332	-0.0168831	-0.166342	-0.152647	0.246833	0.136364	-0.00649351	0.367069	0.238127	0.365163	0.167537	0.487125
Years from ART	0.272816	0.379221	0.356075	0.0428571	0.077323	0.103896	-0.234568	0.0467684	0.360507	0.401299	0.242857	0.337131	0.277814	0.281603	0.318125	0.234759
VL at analysis	-0.100715	-0.28126	0.00909977	0.0721013	0.00747481	-0.139656	0.124472	0.0383366	-0.0753736	-0.117571	-0.0591101	0.185222	0.09795	0.103003	0.149659	0.0410962
95% CI Spearman rho
	BG505 SOSIP	YU2 gp140	UG21 gp140	UG37 gp140	YU2 gp120	CN54 gp120	gp41 MN	p24 IIIB	CEM-Yu2	CEM-CH058	CEM-AD8	CEM-RHPA	CEM-WITO	CEM-REJO	CEM-THRO	Neut. Score
VL pre-ART	-0.4151 to 0.4696	-0.4221 to 0.4629	-0.4202 to 0.4647	-0.6497 to 0.1746	-0.3130 to 0.5562	-0.7394 to 0.002098	-0.4895 to 0.3935	-0.5086 to 0.3717	-0.5072 to 0.3734	-0.4097 to 0.4746	-0.009354 to 0.7361	-0.1236 to 0.6789	0.1630 to 0.8061	-0.01566 to 0.7332	-0.01971 to 0.7313	-0.2457 to 0.6047
Age	-0.4433 to 0.4422	-0.4992 to 0.3825	-0.6144 to 0.2311	-0.6687 to 0.1420	-0.3461 to 0.5301	-0.5856 to 0.2732	-0.4796 to 0.4043	-0.5872 to 0.2710	-0.2542 to 0.5989	-0.3005 to 0.5657	-0.01964 to 0.7313	-0.01483 to 0.7336	-0.1566 to 0.6603	-0.1326 to 0.6739	-0.2237 to 0.6192	-0.2639 to 0.5921
Years on ART	-0.06756 to 0.7082	0.01516 to 0.7471	-0.03888 to 0.7223	-0.4891 to 0.3939	-0.2108 to 0.6275	-0.2941 to 0.5705	-0.5653 to 0.3010	-0.2204 to 0.6213	-0.2598 to 0.5950	-0.2336 to 0.6127	-0.2414 to 0.6076	-0.2298 to 0.6152	-0.2477 to 0.6033	-0.2690 to 0.5885	-0.1551 to 0.6612	-0.3381 to 0.5365
Years post-TI	-0.3236 to 0.5480	-0.3967 to 0.4865	-0.4027 to 0.4811	-0.4695 to 0.4152	-0.4005 to 0.4831	-0.4562 to 0.4291	-0.5673 to 0.2984	-0.5577 to 0.3111	-0.2199 to 0.6216	-0.3261 to 0.5461	-0.4479 to 0.4375	-0.09035 to 0.6966	-0.2287 to 0.6159	-0.09253 to 0.6955	-0.2972 to 0.5681	0.05660 to 0.7649
Years from ART	-0.1933 to 0.6384	-0.07633 to 0.7038	-0.1029 to 0.6900	-0.4076 to 0.4765	-0.3784 to 0.5028	-0.3552 to 0.5226	-0.6136 to 0.2323	-0.4043 to 0.4796	-0.09784 to 0.6927	-0.05039 to 0.7167	-0.2240 to 0.6190	-0.1241 to 0.6786	-0.1880 to 0.6416	-0.1841 to 0.6440	-0.1450 to 0.6669	-0.2321 to 0.6137
VL at analysis	-0.5203 to 0.3580	-0.6438 to 0.1844	-0.4354 to 0.4500	-0.3829 to 0.4989	-0.4367 to 0.4487	-0.5485 to 0.3231	-0.3368 to 0.5376	-0.4114 to 0.4730	-0.5014 to 0.3800	-0.5326 to 0.3430	-0.4890 to 0.3939	-0.2805 to 0.5804	-0.3604 to 0.5182	-0.3560 to 0.5219	-0.3139 to 0.5556	-0.4091 to 0.4752

## Sheet: 5D
Figure 5d	Two-sided Spearman correlation test
p-value
	Pre-TI CD4	CD4 at analysis	% VL>50	% VL 50-400	% VL>400	BG505 SOSIP	YU2 gp140	UG21 gp140	UG37 gp140	YU2 gp120	CN54 gp120	gp41 MN	p24 IIIB	CEM-Yu2	CEM-CH058	CEM-AD8	CEM-RHPA	CEM-WITO	CEM-REJO	CEM-THRO	Neut. Score
TR	0.00591379	0.000603778	0.175123	0.113524	0.116599	0.0546702	0.0245684	0.136389	0.152601	0.0260357	0.129253	0.150366	0.00798711	0.158289	0.0880376	0.256666	0.0679794	0.00909522	0.00121677	0.0184057	0.0464997
PC	0.323207	0.0584917	0.0141501	0.00162134	0.0733585	0.0315445	0.00271635	0.0557422	0.097493	0.015423	0.0724735	0.0495427	0.000563822	0.0613422	0.094263	0.173755	0.00252922	0.0133614	0.102324	0.253507	0.00288812
Spearman rho
	Pre-TI CD4	CD4 at analysis	% VL>50	% VL 50-400	% VL>400	BG505 SOSIP	YU2 gp140	UG21 gp140	UG37 gp140	YU2 gp120	CN54 gp120	gp41 MN	p24 IIIB	CEM-Yu2	CEM-CH058	CEM-AD8	CEM-RHPA	CEM-WITO	CEM-REJO	CEM-THRO	Neut. Score
TR	-0.606406	-0.713471	0.324606	0.375125	0.372194	0.447565	0.513383	0.354541	0.341378	0.508995	0.360685	0.343133	0.588855	0.33699	0.401931	0.273804	0.42738	0.580957	0.684811	0.534445	0.461881
PC	-0.239579	-0.441422	0.552559	0.672098	0.420061	0.494076	0.647653	0.44581	0.3914	0.546731	0.421237	0.456341	0.716104	0.437034	0.39491	0.325581	0.651163	0.556384	0.386304	0.275559	0.644603
95% CI Spearman rho
	Pre-TI CD4	CD4 at analysis	% VL>50	% VL 50-400	% VL>400	BG505 SOSIP	YU2 gp140	UG21 gp140	UG37 gp140	YU2 gp120	CN54 gp120	gp41 MN	p24 IIIB	CEM-Yu2	CEM-CH058	CEM-AD8	CEM-RHPA	CEM-WITO	CEM-REJO	CEM-THRO	Neut. Score
TR	-0.8360 to -0.1962	-0.8851 to -0.3711	-0.1661 to 0.6865	-0.1097 to 0.7157	-0.1130 to 0.7141	-0.02282 to 0.7557	0.06275 to 0.7901	-0.1331 to 0.7040	-0.1477 to 0.6963	0.05683 to 0.7879	-0.1261 to 0.7075	-0.1458 to 0.6973	0.1698 to 0.8276	-0.1526 to 0.6938	-0.07837 to 0.7308	-0.2199 to 0.6558	-0.04775 to 0.7448	0.1581 to 0.8238	0.3218 to 0.8723	0.09161 to 0.8008	-0.004777 to 0.7633
PC	-0.6344 to 0.2544	-0.7524 to 0.03047	0.1170 to 0.8098	0.3005 to 0.8665	-0.05665 to 0.7408	0.03695 to 0.7802	0.2606 to 0.8553	-0.02501 to 0.7548	-0.09077 to 0.7249	0.1088 to 0.8069	-0.05522 to 0.7414	-0.01180 to 0.7604	0.3758 to 0.8862	-0.03590 to 0.7500	-0.08665 to 0.7269	-0.1651 to 0.6871	0.2663 to 0.8570	0.1225 to 0.8117	-0.09673 to 0.7221	-0.2180 to 0.6569	0.2557 to 0.8539

## Sheet: 5G PTC
Figure 5g	PTC Two-sided Spearman correlation test
p-value
	AM	RM	MN	TLM
BG505 SOSIP	0.00505589	0.926161	0.310574	0.212074
YU2 gp140	0.0200597	0.721024	0.660042	0.52326
UG21 gp140	0.00174614	0.626648	0.153727	0.374935
UG37 gp140	0.00174614	0.576417	0.0850404	0.279691
YU2 gp120	0.00312511	0.971569	0.36878	0.142909
CN54 gp120	0.00252922	0.420102	0.0686084	0.499881
gp41 MN	0.00206889	0.73718	0.226184	0.226397
p24 IIIB	0.147056	0.21489	0.673116	0.253724
CEM-Yu2	0.0412454	0.4861	0.177464	0.965886
CEM-CH058	0.0181785	0.802807	0.200846	0.428613
CEM-AD8	0.0778758	0.813881	0.298242	0.6114
CEM-RHPA	0.134323	0.432903	0.968713	0.28643
CEM-WITO	0.00990078	0.875344	0.43701	0.151672
CEM-REJO	0.0606378	0.554218	0.686149	0.094263
CEM-THRO	0.00243974	0.80834	0.229122	0.153919
Neut. Score	0.0330716	0.581745	0.598885	0.247322
Spearman rho
	AM	RM	MN	TLM
BG505 SOSIP	0.615182	-0.022807	-0.245722	0.3
YU2 gp140	0.528302	-0.0877193	-0.107942	0.15614
UG21 gp140	0.668714	0.119298	-0.3405	0.215789
UG37 gp140	0.668714	0.136842	-0.405441	0.261404
YU2 gp120	0.640632	-0.00877193	-0.218517	0.349123
CN54 gp120	0.651163	0.196491	-0.426503	0.164912
gp41 MN	0.660816	0.0824561	-0.291356	0.291228
p24 IIIB	0.345766	-0.298246	0.103554	0.275439
CEM-Yu2	0.472137	0.170175	-0.322949	-0.0105263
CEM-CH058	0.535323	0.0614035	-0.307152	0.192982
CEM-AD8	0.414217	0.0578947	-0.251865	0.124561
CEM-RHPA	0.356297	-0.191228	-0.00965336	0.257895
CEM-WITO	0.575691	-0.0385965	-0.189557	0.342105
CEM-REJO	0.438104	-0.1448	-0.0992098	0.39491
CEM-THRO	0.652918	0.0596491	-0.289601	0.340351
Neut. Score	0.490304	-0.134952	-0.128921	0.279036
95% CI Spearman rho
	AM	RM	MN	TLM
BG505 SOSIP	0.2096 to 0.8402	-0.4833 to 0.4476	-0.6383 to 0.2483	-0.1925 to 0.6718
YU2 gp140	0.08312 to 0.7977	-0.5316 to 0.3940	-0.5461 to 0.3766	-0.3338 to 0.5796
UG21 gp140	0.2949 to 0.8650	-0.3667 to 0.5541	-0.6958 to 0.1487	-0.2777 to 0.6192
UG37 gp140	0.2949 to 0.8650	-0.3512 to 0.5664	-0.7327 to 0.07420	-0.2325 to 0.6481
YU2 gp120	0.2494 to 0.8521	-0.4725 to 0.4587	-0.6210 to 0.2751	-0.1391 to 0.7008
CN54 gp120	0.2663 to 0.8570	-0.2962 to 0.6066	-0.7443 to 0.04882	-0.3257 to 0.5856
gp41 MN	0.2819 to 0.8614	-0.3985 to 0.5278	-0.6666 to 0.2016	-0.2018 to 0.6665
p24 IIIB	-0.1429 to 0.6989	-0.6707 to 0.1944	-0.3804 to 0.5430	-0.2182 to 0.6568
CEM-Yu2	0.008340 to 0.7688	-0.3209 to 0.5891	-0.6855 to 0.1679	-0.4738 to 0.4573
CEM-CH058	0.09283 to 0.8012	-0.4161 to 0.5124	-0.6761 to 0.1849	-0.2996 to 0.6043
CEM-AD8	-0.06370 to 0.7376	-0.4190 to 0.5098	-0.6422 to 0.2422	-0.3621 to 0.5578
CEM-RHPA	-0.1311 to 0.7050	-0.6032 to 0.3012	-0.4732 to 0.4580	-0.2361 to 0.6460
CEM-WITO	0.1504 to 0.8212	-0.4953 to 0.4348	-0.6020 to 0.3028	-0.1469 to 0.6967
CEM-REJO	-0.03458 to 0.7506	-0.5719 to 0.3440	-0.5399 to 0.3842	-0.08665 to 0.7269
CEM-THRO	0.2691 to 0.8578	-0.4176 to 0.5111	-0.6655 to 0.2035	-0.1489 to 0.6957
Neut. Score	0.03197 to 0.7783	-0.5651 to 0.3529	-0.5609 to 0.3582	-0.2145 to 0.6590

## Sheet: 5G ePTC
Figure 5g	ePTC Two-sided Spearman correlation test
p-value
	AM	RM	MN	TLM
BG505 SOSIP	0.000272066	0.485354	0.0708157	0.248318
YU2 gp140	0.0876368	0.557412	1	0.713582
UG21 gp140	0.0562284	0.693713	0.286222	0.65381
UG37 gp140	0.00549127	0.114179	0.0112155	0.775854
YU2 gp120	0.00857403	0.860333	0.386337	0.27305
CN54 gp120	0.0162335	0.114179	0.0203544	0.775854
gp41 MN	0.022598	0.503396	0.27305	0.341517
p24 IIIB	0.081814	0.924139	0.576535	0.614656
CEM-Yu2	0.341517	0.775854	0.693713	0.182568
CEM-CH058	0.100311	0.633662	0.539314	0.673116
CEM-AD8	0.386337	0.946204	0.614656	0.73453
CEM-RHPA	0.0760923	0.881201	0.485354	0.595046
CEM-WITO	0.114179	0.576535	0.838493	0.796393
CEM-REJO	0.0519132	0.576535	0.633662	0.434825
CEM-THRO	0.00744268	0.371335	0.0939164	0.754517
Neut. Score	0.0612362	0.961087	0.352487	0.539971
Spearman rho
	AM	RM	MN	TLM
BG505 SOSIP	0.909091	0.236364	-0.572727	0.381818
YU2 gp140	0.545455	-0.2	0	0.127273
UG21 gp140	0.6	0.136364	-0.354545	0.154545
UG37 gp140	0.790909	0.509091	-0.745455	0.1
YU2 gp120	0.763636	0.0636364	-0.290909	0.363636
CN54 gp120	0.718182	0.509091	-0.7	-0.1
gp41 MN	0.690909	0.227273	-0.363636	0.318182
p24 IIIB	0.554545	-0.0363636	-0.190909	0.172727
CEM-Yu2	0.318182	0.1	-0.136364	-0.436364
CEM-CH058	0.527273	-0.163636	-0.209091	0.145455
CEM-AD8	0.290909	-0.0272727	-0.172727	-0.118182
CEM-RHPA	0.563636	-0.0545455	-0.236364	0.181818
CEM-WITO	0.509091	-0.190909	-0.0727273	0.0909091
CEM-REJO	0.609091	-0.190909	-0.163636	0.263636
CEM-THRO	0.772727	0.3	-0.536364	0.109091
Neut. Score	0.589017	0.0186989	-0.308533	0.205688
95% CI Spearman rho
	AM	RM	MN	TLM
BG505 SOSIP	0.6689 to 0.9774	-0.4402 to 0.7417	-0.8775 to 0.06179	-0.3016 to 0.8060
YU2 gp140	-0.1012 to 0.8681	-0.7241 to 0.4705	-0.6128 to 0.6128	-0.5266 to 0.6866
UG21 gp140	-0.02029 to 0.8868	-0.5199 to 0.6914	-0.7947 to 0.3300	-0.5062 to 0.7010
UG37 gp140	0.3456 to 0.9455	-0.1508 to 0.8551	-0.9324 to -0.2442	-0.5463 to 0.6717
YU2 gp120	0.2835 to 0.9377	-0.5715 to 0.6511	-0.7670 to 0.3918	-0.3206 to 0.7985
CN54 gp120	0.1882 to 0.9242	-0.1508 to 0.8551	-0.9187 to -0.1527	-0.6717 to 0.5463
gp41 MN	0.1354 to 0.9159	-0.4479 to 0.7374	-0.7985 to 0.3206	-0.3660 to 0.7791
p24 IIIB	-0.08829 to 0.8713	-0.6350 to 0.5896	-0.7196 to 0.4778	-0.4922 to 0.7104
CEM-Yu2	-0.3660 to 0.7791	-0.5463 to 0.6717	-0.6914 to 0.5199	-0.8278 to 0.2409
CEM-CH058	-0.1264 to 0.8617	-0.7057 to 0.4993	-0.7286 to 0.4631	-0.5131 to 0.6962
CEM-AD8	-0.3918 to 0.7670	-0.6296 to 0.5955	-0.7104 to 0.4922	-0.6816 to 0.5333
CEM-RHPA	-0.07515 to 0.8744	-0.6458 to 0.5776	-0.7417 to 0.4402	-0.4851 to 0.7150
CEM-WITO	-0.1508 to 0.8551	-0.7196 to 0.4778	-0.6563 to 0.5653	-0.5527 to 0.6666
CEM-REJO	-0.005963 to 0.8898	-0.7196 to 0.4778	-0.7057 to 0.4993	-0.4165 to 0.7546
CEM-THRO	0.3037 to 0.9403	-0.3833 to 0.7711	-0.8649 to 0.1139	-0.5398 to 0.6767
Neut. Score	-0.03726 to 0.8831	-0.6010 to 0.6244	-0.7749 to 0.3752	-0.4659 to 0.7269

## Sheet: 5G sPTC
Figure 5g	sPTC Two-sided Spearman correlation test
p-value
	AM	RM	MN	TLM
BG505 SOSIP	0.619097	0.619097	0.619097	0.840129
YU2 gp140	0.664583	0.582143	0.582143	0.243056
UG21 gp140	0.036756	0.0107143	0.0107143	0.840129
UG37 gp140	0.359871	0.26746	0.26746	0.326835
YU2 gp120	0.427877	0.26746	0.26746	0.427877
CN54 gp120	0.170982	0.0575893	0.0575893	0.840129
gp41 MN	0.0830853	0.0830853	0.0830853	1
p24 IIIB	0.582143	0.536409	0.536409	0.619097
CEM-Yu2	0.0961806	0.0458333	0.0458333	0.934871
CEM-CH058	0.11498	0.11498	0.11498	0.934871
CEM-AD8	0.26746	0.500794	0.500794	0.793006
CEM-RHPA	0.536409	0.664583	0.664583	0.196627
CEM-WITO	0.427877	0.196627	0.196627	0.934871
CEM-REJO	0.850694	0.717163	0.717163	0.760516
CEM-THRO	0.840129	0.500794	0.500794	0.664583
Spearman rho
	AM	RM	MN	TLM
BG505 SOSIP	-0.214286	-0.214286	0.214286	0.0952381
YU2 gp140	0.190476	0.238095	-0.238095	-0.47619
UG21 gp140	0.761905	0.857143	-0.857143	-0.0952381
UG37 gp140	0.380952	0.452381	-0.452381	0.404762
YU2 gp120	0.333333	0.452381	-0.452381	0.333333
CN54 gp120	0.547619	0.714286	-0.714286	0.0952381
gp41 MN	0.666667	0.666667	-0.666667	0
p24 IIIB	-0.238095	-0.261905	0.261905	0.214286
CEM-Yu2	0.642857	0.738095	-0.738095	-0.047619
CEM-CH058	0.619048	0.619048	-0.619048	-0.047619
CEM-AD8	0.452381	0.285714	-0.285714	0.119048
CEM-RHPA	-0.261905	-0.190476	0.190476	-0.52381
CEM-WITO	0.333333	0.52381	-0.52381	-0.047619
CEM-REJO	-0.0838338	0.155691	-0.155691	0.131739
CEM-THRO	0.0952381	0.285714	-0.285714	0.190476

[truncated: 6 more sheets: 5L, 5O, 7A, 7B ePTC, 7B sPTC, S6A]
